# Supplementary material for: Integrative Physiological, Transcriptome, and Proteome Analyses Provide Insights into the Photosynthetic Changes in Maize in a Maize–Peanut Intercropping System
Source: Plants (Basel). 2023 Dec 24;13(1):65. doi: 10.3390/plants13010065 (PMC10780508; doi:10.3390/plants13010065)
Supplement: Supplementary file 1 [file plants-13-00065-s001.zip]

Archive with 1 entries (1 files):
- plants-2717693-supplementary.pdf
